# Supplementary material for: Adaptation to altitude affects the senescence response to chilling in the perennial plant Arabis alpina
Source: J Exp Bot. 2014 Nov 4;66(1):355–67. doi: 10.1093/jxb/eru426 (PMC4265169; doi:10.1093/jxb/eru426)
Supplement: Supplementary Data [file supp_eru426_jexbot133728_file002.xlsx]

## Sheet: Table S1
Supplementary Table S1.
Hormone contents in leaves of 92-day-old plants. Data are means and standard error of between three and five plants.
Values with statistically significant differences between the treatments or age groups (ANOVA) are bold; p-values are in red; different letters indicate differences between the groups (Tukey test).
ABA (ng g-1 FW)	Galibier-1			Galibier-3			Galibier-4			Lautaret-2			Pic Blanc			Ruillans-1			Ruillans-2			Ruillans-6
	Mean	SE	p=0	Mean	SE		Mean	SE		Mean	SE		Mean	SE		Mean	SE	p=0.01	Mean	SE		Mean	SE
Warm/young	30.7436	3.07876	a				31.3784	6.11601		51.1993	25.1674		39.0195	11.0869		19.9064	3.26183	a	10.7001	0.813824		30.7454	12.3623
Warm/old	21.0512	4.85235	a				29.2442	4.39102		85.6167	40.0774		31.5292	7.35233		32.2049	4.4272	ab	10.8415	5.98462		20.2702	5.97306
Cold/young	33.4772	2.8096	a	33.9378	2.8096		39.8355	4.66066		46.396	20.4171		56.8631	3.11893		23.437	6.04348	a	36.0299	8.06915		43.4492	7.70879
Cold/old	93.4566	17.2167	b	32.944	3.79917		39.0082	5.63631		41.427	6.34387		51.4422	8.15988		44.5096	5.54797	b	33.2225	6.50531		47.5149	5.37982
JA (ng g-1 FW)	Galibier-1			Galibier-3			Galibier-4			Lautaret-2			Pic Blanc			Ruillans-1			Ruillans-2			Ruillans-6
	Mean	SE	p=0.01	Mean	SE		Mean	SE	p=0.00	Mean	SE	p=0.00	Mean	SE	p=0.03	Mean	SE	p=0.00	Mean	SE		Mean	SE
Warm/young	323.288	18.8491	a				285.307	20.1621	a	333.072	47.3442	a	323.246	75.1736		253.938	41.9732	a	487.872	71.6575		464.288	43.578
Warm/old	425.718	42.0669	ab				318.68	24.3506	ab	355.414	44.2987	a	340.391	66.424		342.892	52.375	ab	537.285	62.5917		506.192	22.3359
Cold/young	733.394	128.78	b	683.767	128.78		579.454	74.6132	bc	646.962	40.3413	c	501.896	41.8195		496.431	30.4974	bc	559.334	51.2066		630.865	50.79
Cold/old	705.295	100.549	b	481.546	34.9852		653.046	97.21	c	512.634	23.7386	b	530.651	33.3548		578.797	81.909	c	545.338	29.1753		531.571	52.0622
SA (ng g-1 FW)	Galibier-1			Galibier-3			Galibier-4			Lautaret-2			Pic Blanc			Ruillans-1			Ruillans-2			Ruillans-6
	Mean	SE	p=0.03	Mean	SE		Mean	SE	p=0.00	Mean	SE		Mean	SE		Mean	SE		Mean	SE		Mean	SE	p=0.00
Warm/young	41.1658	5.60189					54.4812	6.46846	b	40.3409	11.4942		54.5519	13.2897		37.491	5.18291		107.078	28.2913		34.1485	6.79686	a
Warm/old	44.0564	8.81494					58.3779	6.86773	b	44.1677	12.6015		28.6176	8.37461		100.954	61.9344		138.644	78.6217		66.5116	8.6864	b
Cold/young	17.7342	2.44545		37.4021	2.44545		72.7104	10.0498	b	38.0956	9.3282		20.5784	4.454		25.7	2.7712		239.07	201.741		27.4966	7.71363	a
Cold/old	22.2936	6.62602		26.8852	7.14426		19.873	3.37567	a	16.774	3.54861		26.9321	5.29461		26.0952	6.47192		24.742	5.93191		18.3702	3.6653	a
ACC (ng g-1 FW)	Galibier-1			Galibier-3			Galibier-4			Lautaret-2			Pic Blanc			Ruillans-1			Ruillans-2			Ruillans-6
	Mean	SE		Mean	SE		Mean	SE		Mean	SE		Mean	SE	p=0.02	Mean	SE	p=0.01	Mean	SE	p=0.04	Mean	SE	p=0.00
Warm/young	116.371	27.8894					90.3812	11.3393		69.2432	19.4383		49.3277	14.1211	ab	61.8585	6.59686	a	29.0665	9.74193		40.8336	3.05284	a
Warm/old	88.0267	5.92006					77.0291	6.15397		75.1212	16.4472		17.8254	3.47834	a	38.8287	5.3455	a	73.0214	29.9455		142.537	25.5501	b
Cold/young	46.8519	16.5211		25.1023	16.5211		87.6638	12.1486		21.5768	2.31927		29.7677	13.0726	ab	66.6082	13.6899	ab	111.321	19.5521		42.4886	2.71943	a
Cold/old	91.6985	36.766		43.2405	10.0266		88.7031	39.0004		61.5336	8.77808		123.555	35.3022	b	142.236	33.9592	b	151.75	52.2183		70.1866	7.66083	a
GA1 (ng g-1 FW)	Galibier-1			Galibier-3			Galibier-4			Lautaret-2			Pic Blanc			Ruillans-1			Ruillans-2			Ruillans-6
	Mean	SE		Mean	SE		Mean	SE		Mean	SE		Mean	SE		Mean	SE		Mean	SE		Mean	SE	p=0.00
Warm/young	60.9345	7.1969					46.6615	15.6243		160.957	97.9659		88.3859	10.216		62.8458	19.9088		24.0701	8.15029		86.9699	25.6481	a
Warm/old	24.8663	12.7873					50.75	19.298		116.396	33.5064		75.8433	8.98123		43.4004	6.90869		76.2251	20.4277		200.556	27.1305	b
Cold/young	167.043	57.0362		159.589	57.0362		89.1721	30.0334		67.861	28.9735		87.5256	20.3137		49.0917	24.2223		44.77	11.4658		24.6719	11.4326	a
Cold/old	121.104	37.6988		102.665	19.4687		76.5542	23.8094		92.0535	22.8449		32.5884	15.0231		131.342	42.3149		41.8702	7.54835		49.1799	14.2716	a
GA4 (ng g-1 FW)	Galibier-1			Galibier-3			Galibier-4			Lautaret-2			Pic Blanc			Ruillans-1			Ruillans-2			Ruillans-6
	Mean	SE		Mean	SE		Mean	SE		Mean	SE		Mean	SE		Mean	SE		Mean	SE		Mean	SE
Warm/young	345.562	21.092					355.068	42.3996		364.166	28.2581		357.727	41.7601		378.684	48.0355		369.957	20.8246		443.094	41.4742
Warm/old	369.801	40.4432					346.464	34.7917		340.045	5.02709		337.644	26.6797		336.801	23.0705		379.787	38.0128		387.502	43.2518
Cold/young	371.547	29.0408		318.206	29.0408		436.798	27.8844		357.273	44.4663		415.859	35.4376		429.918	36.8395		411.066	20.379		392.4	21.0006
Cold/old	345.839	18.6139		443.164	37.8685		356.749	10.831		370.519	16.166		374.66	25.9498		394.831	16.8229		424.965	37.9683		385.814	30.9351
Z (ng g-1 FW)	Galibier-1			Galibier-3			Galibier-4			Lautaret-2			Pic Blanc			Ruillans-1			Ruillans-2			Ruillans-6
	Mean	SE	p=0.02	Mean	SE		Mean	SE	p=0.01	Mean	SE	p=0.00	Mean	SE	p=0.00	Mean	SE		Mean	SE		Mean	SE
Warm/young	0.170629	0.0239065	a				0.167032	0.0717934	a	0.459295	0.269595	a	0.0695476	0.0381975	a	0.132019	0.0460543		2.18041	0.576426		2.16391	0.601267
Warm/old	0.181649	0.0177137	a				0.215461	0.0246464	a	0.197506	0.0394909	a	0.204763	0.0194058	a	0.184915	0.0490617		1.41209	0.376308		2.32778	0.846976
Cold/young	1.55821	0.571163	ab	2.27343	0.571163		1.39468	0.392066	ab	2.28537	0.632804	b	1.82631	0.285377	b	0.962247	0.502137		1.39947	0.288904		1.29043	0.45139
Cold/old	3.3873	1.27772	b	0.563277	0.229943		2.47596	0.788554	b	1.90047	0.268707	b	1.26049	0.472217	ab	0.783811	0.27517		2.27487	0.886501		0.713418	0.321934
ZR (ng g-1 FW)	Galibier-1			Galibier-3			Galibier-4			Lautaret-2			Pic Blanc			Ruillans-1			Ruillans-2			Ruillans-6
	Mean	SE		Mean	SE		Mean	SE	p=0.01	Mean	SE		Mean	SE		Mean	SE		Mean	SE		Mean	SE
Warm/young	1.4474	0.499834					0.896377	0.311512	ab	2.04738	0.995944		1.66507	0.686505		2.13981	0.481729		1.12812	0.492423		2.09174	0.710843
Warm/old	0.775033	0.310489					1.95456	0.344261	b	2.15792	0.306659		1.81623	0.636628		2.20717	0.806145		0.722999	0.421434		1.3954	0.321624
Cold/young	0.92625	0.767887		0.776052	0.767887		0.135324	0.135324	a	2.45234	0.584163		1.41914	0.644637		0.703711	0.437216		0.894633	0.539725		1.64218	0.682169
Cold/old	2.70778	1.64505		0.725021	0.340185		0.916452	0.413192	ab	2.32253	0.600561		0.224821	0.139307		1.16755	0.671437		1.02135	0.433575		1.58585	0.491234
2iP (ng g-1 FW)	Galibier-1			Galibier-3			Galibier-4			Lautaret-2			Pic Blanc			Ruillans-1			Ruillans-2			Ruillans-6
	Mean	SE		Mean	SE		Mean	SE		Mean	SE		Mean	SE		Mean	SE		Mean	SE		Mean	SE
Warm/young	0.70603	0.119621					0.562897	0.105353		1.00817	0.306769		0.348148	0.167447		0.681987	0.185487		0.884072	0.148163		0.560069	0.180693
Warm/old	0.738633	0.119541					0.959114	0.0805336		0.627312	0.0615916		1.08605	0.26282		0.612077	0.0803656		1.09732	0.592222		0.837701	0.200993
Cold/young	0.610774	0.243425		0.730133	0.243425		1.15711	0.436059		1.13038	0.320775		1.82511	0.716397		0.672046	0.213089		1.68758	0.378096		0.29765	0.29765
Cold/old	2.60432	1.56667		0.354914	0.133675		0.361205	0.125233		1.07498	0.329409		1.30816	0.492549		0.918532	0.129352		0.275138	0.159169		0.461629	0.207217
iPA (ng g-1 FW)	Galibier-1			Galibier-3			Galibier-4			Lautaret-2			Pic Blanc			Ruillans-1			Ruillans-2			Ruillans-6
	Mean	SE		Mean	SE		Mean	SE	p=0.02	Mean	SE	p=0.02	Mean	SE		Mean	SE	p=0.00	Mean	SE		Mean	SE
Warm/young	2.32586	0.497206					2.32445	0.159005	b	2.73983	0.763183	ab	2.2258	0.727076		1.33119	0.218067	b	1.06242	0.519276		0.794862	0.186608
Warm/old	1.78721	0.188732					1.74913	0.224535	ab	4.68782	1.05386	b	2.80386	0.732003		1.75638	0.235567	b	1.06736	0.422668		0.954917	0.18655
Cold/young	1.60517	0.419567		0.625768	0.419567		0.774776	0.353082	a	0.66889	0.33165	a	1.75346	0.484272		0.584354	0.0545464	a	1.95211	0.407022		0.893046	0.219912
Cold/old	2.61185	1.79491		0.810331	0.253558		1.83868	0.391823	ab	1.46875	0.544905	a	1.83311	0.324671		1.18331	0.154773	ab	2.29403	0.354329		1.23811	0.284716
IAA (ng g-1 FW)	Galibier-1			Galibier-3			Galibier-4			Lautaret-2			Pic Blanc			Ruillans-1			Ruillans-2			Ruillans-6
	Mean	SE	p=0.00	Mean	SE		Mean	SE	p=0.01	Mean	SE		Mean	SE	p=0.00	Mean	SE	p=0.00	Mean	SE		Mean	SE
Warm/young	43.2679	4.87784	b				43.3547	4.03514	b	11.4023	3.11371		31.4158	5.36256	bc	30.8424	4.2161	c	7.86003	2.55577		7.25136	1.17865
Warm/old	39.8966	4.95842	b				32.205	9.04297	ab	10.8016	1.54197		36.7073	4.2826	c	25.6838	2.77922	bc	6.63917	0.608086		8.86477	2.59365
Cold/young	12.6272	1.03397	a	17.5367	1.03397		18.5435	2.35343	a	7.89166	0.530105		13.1896	2.52771	a	11.8401	3.05669	a	4.15043	0.712735		5.34116	0.842655
Cold/old	19.6547	4.4845	a	16.3001	1.61135		16.0333	2.81474	a	7.60995	1.03306		19.2704	1.80761	ab	17.2116	2.90037	ab	4.80485	0.820072		7.47895	1.5625
