# Supplementary material for: Adaptation to altitude affects the senescence response to chilling in the perennial plant Arabis alpina
Source: J Exp Bot. 2014 Nov 4;66(1):355–67. doi: 10.1093/jxb/eru426 (PMC4265169; doi:10.1093/jxb/eru426)
Supplement: Supplementary Data [file supp_eru426_jexbot133728_file003.xlsx]

## Sheet: Table S2
Supplementary Table S2. Correlations between phytohormone, sugar and chlorophyll contents.
Each plant was treated separately. Values are Pearson correlation coefficients; colour coding indicates statistically significant correlations.
Correlations - warm and cold
	ABA	JA	SA	ACC	GA1	GA4	Z	ZR	2iP	IPA	IAA	Glc	Fru	Suc	Total Sug	Chl			positive	p<0.001
ABA	1																		positive	p<0.01
JA	0.0846624	1																	positive	p<0.05
SA	0.103378	0.00631951	1																not significant
ACC	0.182262	0.0968895	0.0773401	1															negative	p<0.05
GA1	-0.0288715	0.166419	0.00908549	-0.0158249	1														negative	p<0.01
GA4	-0.0944372	0.135212	0.0627468	0.00154673	-0.0613819	1													negative	p<0.001
Z	0.0649787	0.488101	0.00965956	-0.0633792	0.097796	0.0797309	1
ZR	0.181414	-0.122029	0.0322414	-0.137235	0.0541167	-0.176675	0.000154071	1
2iP	0.0364517	0.167251	0.168695	-0.0423189	0.240301	-0.0967565	0.313558	0.265618	1
iPA	0.165716	-0.256385	-0.00666335	-0.0862241	0.0273782	-0.191495	-0.061154	0.347069	0.325528	1
IAA	-0.127794	-0.39083	-0.0852271	-0.0596023	-0.12429	-0.151429	-0.34181	0.000745237	0.0180439	0.171963	1
Glc	0.220753	0.326915	0.0319603	0.0117036	0.0629719	0.164263	0.187277	0.0280511	0.0203821	0.0579487	-0.372768	1
Fru	-0.0532214	0.0441008	0.312151	0.140016	-0.0486543	0.067355	0.0954322	-0.0431832	-0.0376511	0.0451945	-0.115265	0.330192	1
Suc	0.161444	0.519737	-0.0139815	0.183429	0.00238352	0.18482	0.241036	-0.346373	0.0636467	-0.235586	-0.340756	0.300494	0.0682315	1
Total Sug	0.179227	0.536762	0.00383307	0.18133	0.00830736	0.19918	0.256626	-0.326769	0.0614196	-0.214164	-0.375824	0.426694	0.148221	0.990019	1
Chl	-0.179331	-0.38312	-0.0340511	-0.082098	0.036218	-0.0207319	-0.129501	0.116814	-0.0315096	0.121556	0.187296	-0.188558	-0.130762	-0.615396	-0.615339	1
Correlations - warm
	ABA	JA	SA	ACC	GA1	GA4	Z	ZR	2iP	IPA	IAA	Glc	Fru	Suc	Total Sug	Chl
ABA	1
JA	-0.138015	1
SA	-0.0623925	0.294692	1
ACC	-0.109114	0.0903307	0.0799627	1
GA1	0.0330365	0.0531293	0.0256979	0.12403	1
GA4	0.0472271	0.280992	-0.036447	-0.0080182	0.0750281	1
Z	-0.1439	0.620636	0.101925	0.0799222	0.116816	0.249235	1
ZR	0.0507893	-0.219927	0.141303	-0.0759863	0.124094	-0.0334355	-0.184239	1
2iP	-0.252835	-0.00340268	0.242944	0.0798594	0.363665	-0.315936	-0.0124049	0.119977	1
iPA	0.667855	-0.427172	-0.104123	-0.105002	0.00765636	-0.239868	-0.454813	0.169038	-0.0825567	1
IAA	-0.0321884	-0.372015	-0.205881	0.00875569	-0.315402	-0.151315	-0.50757	-0.125705	-0.090167	0.0767285	1
Glc	0.442811	0.161475	0.376401	-0.245119	0.117679	0.0898798	0.038936	0.168668	-0.127937	0.323528	-0.270896	1
Fru	0.0616373	0.0444118	0.453759	-0.198476	-0.191995	-0.0494801	-0.0632833	0.0963624	-0.0732043	-0.0591099	-0.0961742	0.548033	1
Suc	-0.0874462	0.367128	0.20469	0.0782125	-0.104769	0.0807937	0.129869	-0.332699	0.0748699	-0.197041	-0.0761018	0.0297548	0.253234	1
Total Sug	0.0285079	0.382429	0.321048	-0.00375454	-0.0878048	0.0912638	0.123519	-0.2598	0.0324938	-0.112514	-0.143151	0.313074	0.456806	0.955592	1
Chl	0.0250092	-0.0125981	-0.157096	0.120996	0.134332	0.0771591	0.1496	0.152385	-0.0761234	-0.0428562	-0.107048	-0.0116179	-0.159503	-0.461102	-0.447795	1
Correlations - cold
	ABA	JA	SA	ACC	GA1	GA4	Z	ZR	2iP	IPA	IAA	Glc	Fru	Suc	Total Sug	Chl
ABA	1
JA	0.0269727	1
SA	0.137511	-0.00234525	1
ACC	0.232793	0.0505002	0.0866699	1
GA1	-0.054834	0.368458	0.00171401	-0.120436	1
GA4	-0.191	-0.155478	0.134646	-0.0155148	-0.216775	1
Z	0.0566838	0.2409	0.0184645	-0.182655	0.099517	-0.152047	1
ZR	0.263832	0.0819086	-0.0192327	-0.15385	-0.00829509	-0.247086	0.20387	1
2iP	0.0471619	0.172443	0.169967	-0.0827822	0.24479	-0.0672879	0.402226	0.355674	1
iPA	0.119583	0.0683793	0.00653644	-0.0513519	0.0497569	-0.0724779	0.404285	0.459345	0.589778	1
IAA	-0.158024	0.0945663	-0.155061	-0.0910907	0.257172	0.0415025	0.143377	-0.0217219	0.246794	0.112014	1
Glc	-0.150781	-0.00870173	0.00133768	0.0688452	0.0327647	0.0913987	0.0451175	0.159121	0.00918083	0.180729	-0.178447	1
Fru	-0.218833	0.0567137	0.282207	0.319141	0.0781836	0.159184	0.217139	-0.14876	-0.0265147	0.173824	-0.224862	0.274165	1
Suc	0.107189	-0.0714684	0.0749094	0.251965	0.0508543	0.0608682	-0.109258	-0.278858	-0.0326077	0.149319	0.225746	-0.249451	0.0324866	1
Total Sug	0.0652608	-0.0706999	0.0958692	0.291987	0.0635169	0.090578	-0.0879079	-0.263747	-0.0332835	0.19904	0.180402	-0.0515548	0.149312	0.978073	1
Chl	-0.213404	-0.0979449	-0.0871282	-0.173431	-0.0806852	0.10421	-0.00944282	-0.0872045	0.097505	0.0323873	-0.0264781	0.22677	-0.176942	-0.281769	-0.25651	1

## Sheet:  Table S3
Supplementary Table S3. Regression analysis of the relationship between phytohormone contents and altitude of origin.
Replicate plants of each accession were averaged. Values are coefficients of variation (R2); colour coding indicates statistically significant regressions.
R2 - warm and cold			R2 - warm			R2 - cold
	Altitude			Altitude			Altitude				positive	p<0.001
Altitude	1		Altitude	1		Altitude	1				positive	p<0.01
ABA	0.0871371		ABA	0.382954		ABA	0.00240307				positive	p<0.05
JA	0.00058559		JA	0.100287		JA	0.0188679				not significant
SA	0.19822		SA	0.250809		SA	0.197198				negative	p<0.05
ACC	0.0294526		ACC	0.0966351		ACC	0.294948				negative	p<0.01
GA1	0.149695		GA1	0.231216		GA1	0.0830037				negative	p<0.001
GA4	0.0180511		GA4	0.00405099		GA4	0.102814
Z	0.0107615		Z	0.0319016		Z	0.0116218
ZR	0.228644		ZR	0.363859		ZR	0.215512
2iP	0.0377456		2iP	0.0568093		2iP	0.0527413
iPA	0.00228089		iPA	0.139715		iPA	0.410331
IAA	0.00737318		IAA	0.0167592		IAA	0.000825183
